# Supplementary material for: Environmental Gradients Shaping the Freshwater Bryophyte Communities of Croatia (Western Balkans)
Source: Plants (Basel). 2022 Jun 9;11(12):1542. doi: 10.3390/plants11121542 (PMC9230072; doi:10.3390/plants11121542)
Supplement: Supplementary file 1 [file plants-11-01542-s001.zip]

Archive with 1 entries (1 files):
- plants-1731850-supplementary.xlsx
