# Supplementary material for: Environmental Gradients Shaping the Freshwater Bryophyte Communities of Croatia (Western Balkans)
Source: Plants (Basel). 2022 Jun 9;11(12):1542. doi: 10.3390/plants11121542 (PMC9230072; doi:10.3390/plants11121542)
Supplement: Supplementary file 1 [file plants-11-01542-s001.zip › plants-1731850-supplementary.xlsx]

## Sheet: Sheet2
	Survey site id	1	2	3	4	5	6	7	8	9	10	11	12	13	14	15	16	17	18	19	20	21	22	23	24	25	26	27	28	29	30	31	32	33	34	35	36	37	38	39	40	41	42	43	44	45	46	47	48
	Watercourse	Delnički potok	Kupa	Kupa	Kupa	Korana	Korana	Trepča	Šumetlica	Bregana	Dretulja	Jaruga 2	Kupčina	Velika rijeka	Rudarska Gradna	Slapnica	Una	Krka 2	Cetina	Krupa	Rumin	Zrmanja	Vitunjčica	Bistrica	Munjava	Butižnica	Baščica	Curak	Curak	Butižnica	Zvizda	Zvizda	Ričica	Dubračina	Butižnica	Šumetlica	Pazinčica	Jadro	Žrnovnica	Krčić	Došnica	Petrinjčica	Golinja	Kremešnica	Kravaršćica	Roženica	Trepča	Trepča	Glina
	Ecooregion/subecoregion	DIN-CON	DIN-CON	DIN-CON	DIN-CON	DIN-CON	DIN-CON	PAN	PAN	DIN-CON	DIN-CON	DIN-MED	DIN-CON	PAN	DIN-CON	DIN-CON	DIN-CON	DIN-CON	DIN-MED	DIN-MED	DIN-MED	DIN-MED	DIN-CON	DIN-CON	DIN-CON	DIN-MED	DIN-MED	DIN-CON	DIN-CON	DIN-MED	DIN-MED	DIN-MED	DIN-CON	DIN-MED	DIN-MED	PAN	DIN-MED - ISTRA	DIN-MED	DIN-MED	DIN-MED	DIN-MED	PAN	PAN	PAN	PAN	PAN	PAN	PAN	PAN
	X_WGS_84	14.8502	15.2498	15.3568	15.0759	15.6175	15.5952	15.9102	17.3763	15.6755	15.3434	15.3304	15.4512	17.8606	15.667	15.5015	16.106	16.1451	16.4281	15.8869	16.6482	16.0334	15.1633	15.2864	15.2858	16.2201	15.4389	14.8929	14.8766	16.2263	16.8908	16.8912	15.6871	14.676	16.2208	17.3832	13.9292	16.4904	16.5423	16.3192	16.2056	16.2878	16.0168	15.8734	15.9071	15.9391	15.9106	15.9099	15.7699
	Y_WGS_84	45.4391	45.4563	45.6456	45.4836	44.9253	45.3917	45.4613	45.3645	45.8411	45.0748	44.2631	45.7215	45.4823	45.7627	45.6882	44.4021	44.4206	43.9695	44.1912	43.7762	44.0923	45.2836	45.2853	45.1872	44.0892	44.2196	45.4273	45.4456	44.1096	43.4217	43.4211	44.3652	45.2197	44.0961	45.3466	45.2402	43.5342	43.5162	44.0271	44.0918	45.2728	45.4775	45.5265	45.5386	45.5183	45.4613	45.4613	45.2101
	TWINSPAN group	5	5	5	5	2	2	5	3	5	5	4	5	3	3	5	5	5	4	4	4	2	5	4	5	2	2	5	2	5	2	4	2	4	4	3	5	5	5	4	2	1	1	1	1	1	5	5	5
Marchantiophyta	Apopellia endiviifolia (Dicks.) Nebel & D.Quandt				+	+	1					3	+			+	2b			3		2m				1					2m	+	2a					+			+
	Chiloscyphus pallescens (Ehrh. ex Hoffm.) Dumort.																																										+		1	1
	Chiloscyphus polyanthos (L.) Corda										+						2a		2m	4																					+	1		1
	Conocephalum salebrosum Szweyk., Buczk. & Odrzyk.																																			1						+	2m		1
	Jungermannia atrovirens Dumort.																					+											1		1
	Lophocolea bidentata (L.) Dumort.																1
	Marchantia polymorpha L.	+			+								+		+																					+						+							+
	Pellia neesiana (Gottsche) Limpr.																																									+	2a		1	1
	Riccia fluitans L.
Bryophyta	Barbula unguiculata Hedw.															+
	Brachythecium mildeanum (Schimp.) Schimp.
	Brachythecium rivulare Schimp.										+																									2m
	Brachythecium rutabulum (Hedw.) Schimp.													1	1																												2m
	Brachythecium salebrosum (Hoffm. ex F. Weber et D. Mohr) Schimp.
	Bryum dichotomum Hedw.
	Bryum ruderale Crundw. & Nyholm
	Calliergonella cuspidata (Hedw.) Loeske
	Cinclidotus aquaticus (Hedw.) Bruch et Schimp.	2a	3	3			1				2a						4		2m				2b			3		2b										+	3	2a
	Cinclidotus fontinaloides (Hedw.) P. Beauv.	1	2m	2m	2m								+				2m	1				2a		2m			1		2a		1	+	2m	2a			1	1
	Cinclidotus riparius (Host ex Brid.) Arn.	2m	2m	2m	1		2m	2b															2a		+								2m				2b	2a									1	2b
	Cratoneuron filicinum (Hedw.) Spruce	1		+			2m			2m	2a	2a	+	1	1	+	2b		1	2m		2m		2a		2a					2a	+		2m	1			1	2a	1	2m		2m		1				+
	Dichodontium flavescens (Dicks.) Lindb.																																									2m
	Dichodontium pellucidum (Hedw.) Schimp.																																									2m		1
	Dicranella varia (Hedw.) Schimp.																									+
	Didymodon fallax (Hedw.) R. H. Zander																					+
	Didymodon insulanus (De Not.) M. O. Hill
	Didymodon luridus Hornsch.																																				1
	Didymodon spadiceus (Mitt.) Limpr.
	Didymodon tophaceus (Brid.) Lisa					2a	2b															+				2m	1														2m
	Drepanocladus aduncus (Hedw.) Warnst.
	Eucladium verticillatum (With.) Bruch & Schimp.					1																1											2a
	Fissidens adianthoides Hedw.																																2m													+
	Fissidens arnoldii R. Ruthe
	Fissidens bryoides Hedw.
	Fissidens crassipes Wilson ex Bruch & Schimp.		1				1			2m			1			1						1				1	2m				+		2m				2m	2b			+
	Fissidens fontanus (Bach.Pyl.) Steud.							2b																																							2a	1
	Fissidens pusillus (Wilson) Milde								1																											+						2m		1
	Fissidens taxifolius Hedw.																																									+			1
	Fontinalis antipyretica Hedw.	1		+	2m			2b		2m			+				2m	2b		4	2a		2a	2b	1	2b	2m			2m			2m	1	3			1	2m				2a	2m				1	+
	Fontinalis hypnoides Hartm. var. duriaei (Schimp.) Kindb.																																														2m
	Funaria hygrometrica Hedw.					1																							+												+
	Gymnostomum aeruginosum Sm.					1
	Hygroamblystegium fluviatile (Hedw.) Loeske
	Hygroamblystegium humile (P.Beauv.) Vanderp., Goffinet & Hedenäs																																									+
	Hygroamblystegium tenax (Hedw.) Jenn.																																			+
	Hygroamblystegium varium (Hedw.) Mönk.	1											+																															+	+
	Hygrohypnum luridum (Hedw.) Jenn.		2m
	Hypnum cupressiforme Hedw.																																												r	r
	Leptodictyum riparium (Hedw.) Warnst.	1			2a			2a		1			2m			+		+					+		2m												1		2b			2m	2m	2m	1		2m	2a	3
	Mnium marginatum (Dicks.) P.Beauv.
	Mnium spinulosum Bruch & Schimp.
	Oxyrrhynchium hians (Hedw.) Loeske																																									+	+	+	1	1
	Oxyrrhynchium schleicheri (R. Hedw.) Röll
	Oxyrrhynchium speciosum (Brid.) Warnst.													r																						+						+			+
	Palustriella commutata (Hedw.) Ochyra																																		1						2m
	Palustriella falcata (Brid.) Hedenäs				2m	2m													3
	Philonotis marchica (Hedw.) Brid.
	Plagiomnium elatum (Bruch et Schimp.) T. J. Kop.																																												+
	Plagiomnium ellipticum (Brid.) T. J. Kop.																																										+
	Plagiomnium undulatum (Hedw.) T. J. Kop.										+																																+		+
	Pohlia melanodon (Brid.) A. J. Shaw																																								1	+			+	+
	Ptychostomum pseudotriquetrum (Hedw.) J.R.Spence & H.P.Ramsay ex Holyoak & N.Pedersen																					1											1									+	1	1		1		+
	Rhizomnium punctatum (Hedw.) T. J. Kop.																																										+
	Rhynchostegiella curviseta (Brid.) Limpr.
	Rhynchostegiella teneriffae (Mont.) Dirkse et Bouman
	Rhynchostegium riparioides (Hedw.) Cardot	1	2a	2a	1	2a	2b	2a	1	2m	4	2a	1		2m	1	2m	3	+			2a		2a	2a	2a	2m	2a	2a	+	1		2a	2m	1	+	3	2a	2a	2a		1	2m	2m				1	2b
	Thamnobryum alopecurum (Hedw.) Gangulee																																				2m
	Trichostomum crispulum Bruch
Vascular helophytes	Agrostis stolonifera L.				+		+								1						1				+						+			+						4
	Alisma lanceolatum With.											1
	Alisma plantago-aquatica L.																																	+										+
	Berula erecta (Huds.) Coville											+							1		2m									1					1
	Bolboschoenus maritimus (L.) Palla																										2m
	Caltha palustris L.																																	+
	Carex acuta L.
	Deschampsia cespitosa (L.) P. Beauv.																																	2m
	Galium palustre L.
	Helosciadium repens (Jacq.) W. D. J. Koch
	Iris pseudacorus L.																																	1							r
	Juncus articulatus L.																														2m			+
	Juncus buffonius L.														+
	Juncus compressus Jacq.
	Juncus inflexus L.
	Leersia oryzoides (L.) Sw.																																											1
	Lycopus europaeus L.																																	+
	Lysimachia nummularia L.											+																						1
	Lysimachia vulgaris L.											+																						+
	Lythrum salicaria L.											1		+																				+										+
	Mentha aquatica L.													+					1					+										+	1
	Mentha longifolia (L.) L.																		2m
	Myosotis scorpioides L.																		1
	Myosoton aquaticum (L.) Moench
	Oenanthe fistulosa L.																				2m										r									4
	Persicaria dubia (Stein) Fourr.													+	1
	Poa palustris L.
	Ranunculus repens L.																																	1
	Rorippa amphibia (L.) Besser																																	3
	Rorippa sylvestris (L.) Besser														+																			+						2m
	Samolus valerandi L.											r
	Schoenoplectus lacustris (L.) Palla											1															+							+
	Scirpoides holoschoenus (L.) Soják																										4				1	2b
	Scirpus sylvaticus L.																																	+
	Sparganium erectum L.																							+
	Veronica anagallis-aquatica L.																						+	+			r													2m
	Veronica beccabunga L.														1																					+
	Veronica longifolia L.
Vascular hydrophytes	Myriophyllum spicatum L.		1
	Potamogeton nodosus Poir.		2a	+																																											1
	Potamogeton perfoliatus L.			+
	Ranunculus trichophyllus Chaix																						1	+																2m
	Stuckenia pectinata (L.) Börner			+
Macroalgae	Audouinella hermannii (Roth) Duby																									+
	Bangia atropurpurea (Mertens ex Roth) C. Agardh																									1		+		+
	Batrachospermum Roth sp.																									+					1	2a
	Chaetophora lobata Schrank
	Chara contraria A.Braun ex Kützing		2m
	Chara vulgaris L.					+																									2a
	Cladophora glomerata (Linnaeus) Kützing									4					3															1								5	3									4
	Heribaudiella fluviatilis (Areschoug) Svedelius																											1														1
	Hildenbrandia rivularis (Liebmann) J.Agardh																											1
	Lemanea fluviatilis (Linnaeus) C.Agardh		1																							2m
	Lemanea fucina Bory																													1
	Lemanea rigida (Sirodot) De Toni																											1
	Mougeotia C.Agardh sp.
	Nostoc Vaucher ex Bornet & Flahault sp.																2b		1
	Rhizoclonium hieroglyphicum (C.Agardh) Kützing		1																																									2a					2b
	Spirogyra Link. sp.																											2a	+
	Tribonema viridae Pascher																																														2a
	Vaucheria A.P.de Candolle sp.								2m								2a																		2m												2a
	Zygnema C.Agardh sp.
	Abbreviations:
	DIN-CON - Dinaric Ecoregion, Continental Subecoregion
	DIN-MED - Dinaric Ecoregion, Continental Subecoregion
	PAN - Pannonian Ecoregion
[truncated: 28 more columns]
